# Supplementary material for: Manganese co-limitation of phytoplankton growth and major nutrient drawdown in the Southern Ocean
Source: Nat Commun. 2021 Feb 9;12:884. doi: 10.1038/s41467-021-21122-6 (PMC7873070; doi:10.1038/s41467-021-21122-6)
Supplement: Supplementary file 4 — Source Data [file 41467_2021_21122_MOESM4_ESM.xlsx]

## Sheet: Supplementary_dataset_1
Experimental dataset for Manganese co-limitation of phytoplankton growth and major nutrient drawdown in the Southern Ocean by T. J. Browning et al.
Where data for only one bottle replicate are listed for some parameters, this represents a sample pooled from the triplicate replicates (see Methods for description). See Supplementary Table 1 for a summary of experimental start conditions.
Experiment	Treatment	chl	FvFm	silicate	phosphate	nitrate_nitrite	nitrite	PON	POC	BSi	Fucoxanthin	Prasinophytes	Chlorophytes	Cryptophytes	Diatoms_A	Diatoms_B	Dinoflagellates	Haptophytes_H	Haptophytes_L	Synechococcus	Picoeukaryotic phytoplankton	Nanoeukaryotic phytoplankton
		ug L-1		uM	uM	uM	uM	uM	uM	uM	ng L-1	fraction	fraction	fraction	fraction	fraction	fraction	fraction	fraction	cells mL-1	cells mL-1	cells mL-1
3	Initial	0.83	0.42					0.992	9.604	0.607	172.196	0.0111	0.0212	0.0198	0.1273	0.4293	0.0191	0.3113	0.0608	763	7002.7	3871.2
3	Initial	0.86	0.43																	680	7520.2	4100.1
3	Initial	0.8	0.45																	646.9	6578.1	3688.8
3	Control	0.91	0.36	6.518	1.343	20.427	0.1518	1.306	8.137	0.903	231.7	0.0185	0.0263	0.0144	0.1596	0.5886	0.0194	0.1429	0.0304	1423.1	18785.5	5748.8
3	Control	1.15	0.43	6.433	1.313	20.148	0.1501													1396.6	20192	5715.6
3	Control	1.11	0.43	6.418	1.325	20.113	0.1501													1456.3	20709.5	6186.6
3	Fe	2.82	0.48	6.285	1.265	19.254	0.1576	1.988	11.896	1.121	634.395	0.0091	0.0174	0.0109	0.2437	0.6353	0.0076	0.0674	0.0087	1585.6	19594.9	7079
3	Fe	3.15	0.51	6.27	1.259	19.164	0.1612													1433	20082.5	7181.8
3	Fe	2.83	0.51	6.294	1.267	19.27	0.1621													1376.7	19332.8	6558.2
3	Mn	1.25	0.42	6.411	1.317	20.112	0.1531	1.48	12.206	1.29	332.11	0.0136	0.0272	0.0108	0.1981	0.5841	0.0137	0.1334	0.019	1389.9	21356.3	5456.8
3	Mn	1.19	0.41	6.438	1.329	20.255	0.1526													1320.3	22517.4	6027.4
3	Mn	0.8	0.41	6.404	1.296	20.021	0.1511													1423.1	21256.8	5118.5
3	Fe+Mn	2.73	0.53	6.346	1.27	19.445	0.1613	2.581	20.505	1.489	676.251	0.0036	0.0161	0.0073	0.2544	0.6281	0.0077	0.0677	0.015	1403.2	19395.8	5194.8
3	Fe+Mn	2.69	0.52	6.309	1.252	19.196	0.1604													1323.6	19860.3	5191.5
3	Fe+Mn	3.04	0.54	6.333	1.267	19.369	0.1613													1466.2	20016.2	4883
2	Initial	1.61	0.45					1.569	11.107	0.752	348.446	0.0169	0.0186	0.0139	0.2145	0.4698	0.0179	0.2173	0.0311	636.9	5808.5	4063.6
2	Initial	1.38	0.34																	623.6	6893.2	4209.6
2	Initial	1.57	0.43																	676.7	6743.9	4070.2
2	Control	3.03	0.4	4.626	1.159	18.811	0.1798	2.608	19.246	2.851	776.92	0.0008	0.0082	0.013	0.2715	0.5778	0.0117	0.1079	0.0091	1197.5	19667.9	7974.6
2	Control	3.2	0.39	4.542	1.146	18.719	0.1796													1197.5	19176.9	7964.7
2	Control	3.18	0.41	4.528	1.15	18.738	0.1848													1167.7	18672.7	8502.1
2	Fe	9.3	0.5	4.598	0.991	15.932	0.1868	3.474	25.058	2.952	2549.92	0.0014	0.0048	0.0059	0.3867	0.5466	0.0047	0.0499	0	1227.4	20371.1	9765.9
2	Fe	9.95	0.49	4.514	0.957	15.668	0.1852													1320.3	20882	10246.9
2	Fe	8.93	0.51	4.586	0.992	15.94	0.1867													1436.4	21160.6	8873.6
2	Mn	3.07	0.41	4.506	1.162	18.795	0.1826	2.846	19.351	3.125	842.671	0.0009	0.0082	0.0062	0.276	0.5912	0.0114	0.1043	0.0018	1220.7	20719.4	7523.5
2	Mn	3.06	0.4	4.636	1.156	18.917	0.1828													1098	19432.3	6289.5
2	Mn	3	0.4	4.643	1.158	18.855	0.1856													1174.3	19332.8	6422.2
2	Fe+Mn	8.53	0.54	4.689	1.012	16.564	0.1938	5.3	33.742	4.516	1989.01	0	0.004	0.0067	0.3447	0.5913	0.0058	0.0455	0.0019	1041.6	16287.6	6452
2	Fe+Mn	9.16	0.55	4.896	1	16.253	0.1867													1071.5	16310.8	5582.9
2	Fe+Mn	8.78	0.54	4.872	1.023	16.383	0.1859													1144.4	17289.4	6538.3
4	Initial	0.99	0.41					1.033	9.371	0.71	204.288	0.0202	0.0303	0.0427	0.0797	0.6511	0	0.1296	0.0464	1273.8	4484.9	3605.8
4	Initial	0.78	0.37																	1270.5	4080.2	3181.2
4	Initial	0.83	0.43																	1443	4644.1	3420.1
4	Control	2.22	0.46	6.433	1.246	18.91	0.2324	2.487	16.406	1.92	705.574	0	0.0229	0.0137	0.1749	0.7057	0.002	0.0809	0	1847.7	15839.8	10960.1
4	Control	2.64	0.44	6.45	1.214	18.835	0.2277													1821.2	16131.7	11680
4	Control	2.67	0.45	6.251	1.264	19.388	0.2284													1671.9	12854.3	10771
4	Fe	5.18	0.53	5.908	1.146	17.929	0.2436	3.589	22.545	1.816	1585.61	0.0043	0.009	0.0051	0.1995	0.7653	0	0.0168	0	2212.6	20951.6	11786.1
4	Fe	6.06	0.54	5.943	1.127	17.822	0.2433													2295.5	21207	11414.6
4	Fe	5.95	0.52	6.018	1.16	17.744	0.2346													2192.7	20145.5	10847.3
4	Mn	3.08	0.46	6.095	1.269	19.264	0.2333			2.115	790.278	0.005	0.0162	0.0131	0.1824	0.7305	0	0.0528	0	2162.8	21037.9	12874.2
4	Mn	2.92	0.46	6.092	1.234	19.437	0.2298													2215.9	21127.4	11567.2
4	Mn	2.81	0.49	6.234	1.263	19.376	0.2306													2318.7	20984.8	11278.6
4	Fe+Mn	4.17	0.53	6.388	1.185	18.34	0.2526	3.305	21.843	2.053	1052.28	0.0002	0.0142	0.0076	0.199	0.7501	0	0.029	0	2381.8	23230.6	8137.2
4	Fe+Mn	5.43	0.56	6.219	1.184	18.601	0.2282													2206	20689.6	7885.1
4	Fe+Mn	5.15	0.55	6.274	1.2	18.598	0.2387													2096.5	20115.7	8127.2
1	Initial	0.78	0.45					0.794	6.679	0.674	147.644	0.0118	0.0218	0.0277	0.0788	0.5748	0.0213	0.2016	0.0623	679.4	5820.8	3139
1	Initial	0.8	0.45																	643.5	5686.9	3331.8
1	Initial	0.72	0.54																	588	5745.7	2838.5
1	Control	0.99	0.41	6.368	1.399	20.791	0.1925	1.16	9.002	0.64	187.813	0.0183	0.0459	0.0259	0.0932	0.626	0.0181	0.1441	0.0284	725.1	9217.9	4409.7
1	Control	0.86	0.4	6.366	1.397	20.916	0.1957													744.7	8819.4	4644.9
1	Control	0.79	0.42	6.324	1.399	21.003	0.1928													682.7	8486.2	4119
1	Fe	1	0.45	6.319	1.394	20.998	0.1827	1.148	9.408	0.801	232.656	0.0197	0.0444	0.0274	0.139	0.6055	0.011	0.1274	0.0256	679.4	8639.7	3455.9
1	Fe	1.16	0.47	6.343	1.394	20.932	0.1777													761.1	8577.6	4092.8
1	Fe	1.09	0.45	6.304	1.392	20.844	0.1768													780.7	8613.6	3602.9
1	Mn	0.92	0.41	6.304	1.399	20.994	0.1846	1.097	9.822	1.027	199.334	0.0182	0.046	0.0243	0.1158	0.5939	0.0159	0.15	0.0359	770.9	8825.9	3684.5
1	Mn	0.86	0.4	6.287	1.398	20.92	0.1792													744.7	9453	3544.1
1	Mn	0.91	0.41	6.307	1.402	20.945	0.1809													761.1	8580.9	3096.6
1	Fe+Mn	1.05	0.46	6.309	1.402	20.914	0.1805	1.07	9.707	1.096	212.711	0.0163	0.0371	0.0219	0.1477	0.5878	0.0129	0.1457	0.0306	656.6	8933.7	3325.2
1	Fe+Mn	0.97	0.44	6.299	1.398	20.935	0.1836													793.7	9188.5	3315.4
1	Fe+Mn	1.02	0.47	6.312	1.4	20.992	0.1781													728.4	8580.9	2792.8
5	Initial	0.6	0.36					1.064	9.021	1.586	169.632	0.0064	0.0135	0.0089	0.1561	0.5317	0.0242	0.1499	0.1091	153.5	3126	1956.6
5	Initial	0.81	0.42																	202.5	2779.7	2110.1
5	Initial	0.7	0.29																	192.7	2717.7	2031.7
5	Control	0.59	0.41	17.761	1.739	26.084	0.1607	1.395	11.448	1.875	209.464	0.006	0.018	0.0056	0.2128	0.551	0.0164	0.1072	0.0829	186.2	3322	2093.8
5	Control	0.92	0.35	17.719	1.739	26.358	0.1644													143.7	3488.5	1881.5
5	Control	0.68	0.42	17.935	1.755	26.538	0.1602													143.7	2998.6	1688.7
5	Fe	1.23	0.44	17.96	1.742	26.369	0.1612	0.982	7.827	2.584	207.989	0.0011	0.0228	0.0068	0.2501	0.5324	0.014	0.083	0.0898	130.7	3341.6	1545
5	Fe	0.98	0.41	18.107	1.758	26.239	0.1628													137.2	2783	1381.7
5	Fe	1	0.38	18.097	1.763	26.319	0.1693													156.8	2449.8	1143.3
5	Mn	1.31	0.42	17.575	1.731	26.303	0.1643	1.566	13.308	3.325	273.222	0.0003	0.0206	0.0061	0.2502	0.5375	0.0128	0.0889	0.0836	124.1	3511.4	1692
5	Mn	1.34	0.39	17.052	1.708	25.984	0.1664													133.9	3642.1	1721.4
5	Mn	1.4	0.38	16.949	1.707	26.031	0.1591													150.3	4220.2	1897.8
5	Fe+Mn	1.59	0.46	17.116	1.702	25.904	0.163	1.793	14.882	3.952	303.297	0.0014	0.0134	0.0035	0.3098	0.4785	0.0117	0.0515	0.1303	137.2	3011.6	1515.6
5	Fe+Mn	1.64	0.5	17.059	1.705	25.897	0.1596													196	3537.5	1613.6
5	Fe+Mn	1.8	0.46	17.157	1.702	25.878	0.1575													196	3511.4	1453.6
6	Initial	0.66	0.33					1.892	9.623	3.185	279.632	0.0016	0.01	0.01	0.171	0.5822	0.0188	0.0836	0.1228	120.9	2590.3	1770.4
6	Initial	0.64	0.36																	55.5	2587	1829.2
6	Initial	0.51	0.35																	75.1	2609.9	1914.1
6	Control	0.57	0.35	19.497	1.788	26.876	0.1904	0.994	10.531	1.681	150.809	0.0074	0.0174	0.0088	0.1911	0.5884	0.0248	0.0854	0.0766	101.3	2188.5	1238
6	Control	0.58	0.36	19.391	1.779	27.143	0.1837													81.7	2260.4	1172.6
6	Control	0.55	0.32	19.467	1.791	27.094	0.1924													88.2	2286.5	1100.8
6	Fe	0.59	0.47	19.465	1.807	26.98	0.1872	1.449	12.051	2.285	154.77	0.0035	0.0217	0.0077	0.1791	0.617	0.0193	0.0795	0.0722	94.7	2482.5	1251
6	Fe	0.56	0.41	19.428	1.782	26.994	0.1822													91.5	2436.8	1022.4
6	Fe	0.59	0.44	19.485	1.779	26.975	0.191													65.3	2936.5	1456.8
6	Mn	0.53	0.4	19.561	1.787	27.136	0.1997	1	9.901	2.033	127.822	0.0039	0.0225	0.0101	0.2239	0.5411	0.0236	0.0846	0.0903	101.3	3001.8	1669.1
6	Mn	0.51	0.42	19.693	1.787	27.045	0.1878													62.1	2835.3	1505.8
6	Mn	0.58	0.4	19.669	1.788	26.961	0.1911													75.1	2894.1	1616.9
6	Fe+Mn	0.66	0.44	19.583	1.773	26.597	0.1874	1.178	10.799	2.3	146.133	0	0.0154	0.0085	0.2479	0.5701	0.0192	0.0751	0.0639	81.7	2253.8	1071.4
6	Fe+Mn	0.71	0.45	19.597	1.774	26.843	0.1842													78.4	2867.9	1430.7
6	Fe+Mn	0.76	0.45	19.558	1.773	26.912	0.1889													71.9	3197.8	1509.1
7	Initial	0.53	0.36					1.479	11.259	4.402	284.55	0	0.0323	0.0103	0.2945	0.4916	0.025	0.0688	0.0774	3.3	1454.5	2451.9
7	Initial	0.56	0.37																	6.7	1768	2685.4
7	Initial	1.88	0.27																	0	497.1	1237.6
7	Control	0.81	0.33	37.795	1.81	27.813	0.2533	1.309	11.136	4.824	134.464	0	0.0108	0.0204	0.287	0.5269	0.0316	0.0785	0.0448	0	2922.3	2084.9
7	Control	0.66	0.4	37.904	1.831	28.093	0.2448													3.3	3002.3	1684.6
7	Control	0.6	0.39	37.865	1.821	28.064	0.2444													0	2928.9	1918.1
7	Fe	0.95	0.42	37.604	1.797	27.666	0.2547	1.736	14.528	4.63	247.257	0	0.0116	0.0095	0.3692	0.4692	0.0209	0.0355	0.0842	0	2368.5	1798.1
7	Fe	1.05	0.42	37.36	1.77	27.514	0.2538													3.3	2251.7	1848.1
7	Fe	1.31	0.44	36.268	1.723	26.982	0.2616													6.7	1938.2	1541.2
7	Mn	1.49	0.38	35.184	1.671	26.665	0.261	2.406	17.064	5.918	306.618	0	0.012	0.0079	0.3841	0.4551	0.0172	0.0413	0.0825	0	1931.5	1167.6
7	Mn	1.75	0.4	35.082	1.651	26.449	0.2583													0	1994.9	1661.3
7	Mn	1.44	0.37	35.177	1.664	26.536	0.263													3.3	2031.6	1614.6
7	Fe+Mn	1.82	0.49	35.441	1.671	26.476	0.2612	2.428	19.908	6.127	407.973	0	0.0139	0.0071	0.3523	0.5086	0.016	0.0354	0.0667	3.3	1921.5	1811.4
7	Fe+Mn	2.29	0.47	34.698	1.62	25.921	0.2648													6.7	1741.3	1484.5
7	Fe+Mn	1.85	0.52	35.036	1.639	26.164	0.2665													3.3	1834.7	1491.2
10	Initial	1.17	0.45					0.93	9.721	1.853	285.514	0.0049	0.0081	0.0087	0.1756	0.672	0.0071	0.012	0.1114	0	1421.1	2215
10	Initial	2.16	0.47																	0	1711.3	2528.6
10	Initial	1.35	0.51																	3.3	1711.3	2712.1
10	Control	3.6	0.47	76.777	1.871	27.97	0.1246	2.322	17.709	5.015	899.009	0	0.0092	0.0105	0.2766	0.6521	0.002	0	0.0496	0	2885.6	3032.3
10	Control	3.47	0.4	77.458	1.898	28.455	0.1261													0	2788.8	3255.8
10	Control	3.54	0.48	77.103	1.887	28.283	0.1256													0	2878.9	3109.1
10	Fe	3.26	0.4	77.271	1.905	28.422	0.1288	2.411	17.695	5.714	788.961	0	0.0106	0.0116	0.253	0.6755	0	0.0029	0.0464	0	2491.9	2418.5
10	Fe	3.5	0.48	76.811	1.888	28.254	0.1261													6.7	2775.5	2895.6
10	Fe	2.96	0.42	77.319	1.901	28.677	0.129													0	2915.6	2685.4
10	Mn	3.27	0.38	76.971	1.899	28.532	0.1264	2.462	17.887	5.42	784.712	0	0.0088	0.0117	0.305	0.6281	0	0.0015	0.045	0	3142.4	2622
10	Mn	3.5	0.48	76.867	1.882	28.354	0.1282													6.7	2975.6	2542
10	Mn	2.96	0.41	77.042	1.883	28.187	0.1228													6.7	2665.4	2255.1
10	Fe+Mn	3.84	0.51	77.142	1.871	28.264	0.1239	2.645	19.045	6.031	878.712	0	0.0089	0.0111	0.2734	0.659	0.0014	0.0003	0.0458	0	2481.9	1994.9
10	Fe+Mn	3.75	0.4	76.928	1.868	28.162	0.1303													0	2752.1	2218.4
10	Fe+Mn	4.07	0.51	76.451	1.857	28.005	0.1319													3.3	2475.2	1761.4
9	Initial	3.1	0.33					2.22	16.176	5.326	682.642	0	0.0085	0.0059	0.2416	0.6329	0.0208	0.0426	0.0478	76.7	727.2	1791.4
9	Initial	2.69	0.33																	0	620.5	1724.7
9	Initial	2.83	0.41																	0	427	1741.3
9	Control	2.92	0.32	42.208	1.303	22.75	0.2603	3.655	26.616	9.667	1224.33	0	0.0084	0.0039	0.2423	0.6617	0.0105	0.0451	0.028	16.7	1491.2	3285.9
9	Control	4.26	0.29	42.288	1.298	22.973	0.2592													3.3	1304.3	2715.4
9	Control	4.1	0.34	41.695	1.301	22.979	0.2621													6.7	1501.2	2802.2
9	Fe	7.1	0.44	41.264	1.242	21.432	0.2595	6.278	45.266		1780	0	0.0076	0.0025	0.2184	0.7163	0.008	0.0377	0.0095	0	1064.2	1868.1
9	Fe	6.19	0.46	40.943	1.201	21.122	0.259													10	1294.3	2525.3
9	Fe	7.32	0.44	41.026	1.203	21.247	0.2561													6.7	1294.3	2878.9
9	Mn	4.18	0.33	40.836	1.266	22.943	0.2617	4.369	39.813	10.771	1241.69	0	0.0074	0.0031	0.1992	0.7037	0.01	0.0523	0.0243	0	1497.8	2091.6
9	Mn	4.23	0.35	40.596	1.275	22.944	0.2672													0	1514.5	2698.7
9	Mn	4.15	0.34	40.112	1.251	22.775	0.2647													0	1557.9	2305.1
9	Fe+Mn	5.74	0.45	40.924	1.253	21.824	0.2591	5.784	37.713	11.001	1782.46	0	0.0028	0.0028	0.2215	0.7103	0.0086	0.0419	0.0122	0	1327.7	1838.1
9	Fe+Mn	7.36	0.47	40.189	1.206	21.185	0.2591													16.7	1634.6	3779.6
9	Fe+Mn	7.16	0.45	40.282	1.222	21.306	0.265													0	1457.8	1487.8
8	Initial	2.42	0.34					2.204	15.778	4.656	778.154	0	0.0014	0.0041	0.2348	0.638	0.0145	0.0404	0.0666	0	449.4	1593
8	Initial	1.89	0.34																	6.7	379	1951.9
8	Initial	1.94	0.36																	0	677.5	1616.5
8	Control	3.09	0.4	25.66	0.957	16.96	0.203	4.921	38.005	10.51	1344.52	0	0.0023	0.0024	0.2205	0.6694	0.0092	0.0604	0.0358	0	1220.8	3675.7
8	Control	5.25	0.34	35.635	1.234	22.48	0.2785													0	1140.3	3786.4
8	Control	4.34	0.39	35.935	1.249	22.65	0.2765													0	1281.1	3243.1
8	Fe	7.18	0.41	24.285	0.847	14.945	0.1805	5.977	45.348	12.694	1678.84	0	0.0022	0.0012	0.2479	0.6639	0.0078	0.0594	0.0177	6.7	1844.6	3933.9
8	Fe	6.03	0.44	35.345	1.221	21.365	0.2665													13.4	1354.9	3625.4
8	Fe	6.02	0.43	34.87	1.2085	21.415	0.27													0	1311.3	3454.4
8	Mn	4.56	0.37	17.59	0.738	11.795	0.1405	6.5	41.633	12.296	1381.8	0	0.0021	0.001	0.2417	0.6391	0.0093	0.0475	0.0592	0	1428.7	3058.6
8	Mn	5.11	0.39	29.715	0.9755	18.655	0.2385													10.1	1422	3675.7
8	Mn	3.95	0.4	23.445	0.901	15.27	0.184													0	1408.6	3337
8	Fe+Mn	6.15	0.43	30.95	0.934	18.695	0.274	5.591	34.945	12.399	1889.88	0	0.0019	0.0008	0.264	0.6663	0.008	0.0591	0	3.4	1274.4	3360.4
8	Fe+Mn	7.05	0.44	26.01	0.841	16.105	0.2175													6.7	1388.4	4001
8	Fe+Mn	6.97	0.44	28.84	0.9965	17.31	0.2405													6.7	1572.9	3320.2
